# Supplementary material for: Source-Oriented Health Risk Assessment of Potentially Toxic Elements in the Water-Soil-Crop System Using Monte Carlo Simulation: A Case Study of the Laoguan River Basin, China
Source: Toxics. 2025 Nov 4;13(11):952. doi: 10.3390/toxics13110952 (PMC12655975; doi:10.3390/toxics13110952)
Supplement: Supplementary file 1 [file toxics-13-00952-s001.zip]

Archive with 1 entries (1 files):
- toxics-3928222-supplementary.pdf
